# Supplementary material for: Lymphoid Organ Proteomes Identify Therapeutic Efficacy Biomarkers Following the Intracavitary Administration of Curcumin in a Highly Invasive Rat Model of Peritoneal Mesothelioma
Source: Int J Mol Sci. 2021 Aug 9;22(16):8566. doi: 10.3390/ijms22168566 (PMC8395293; doi:10.3390/ijms22168566)
Supplement: Supplementary file 1 [file ijms-22-08566-s001.zip]

Archive with 1 entries (1 files):
- ijms-1275619-supplementary.pdf
